# Supplementary material for: Targeting Endothelial KDM5A to Attenuate Aging and Ameliorate Age‐Associated Metabolic Abnormalities
Source: Adv Sci (Weinh). 2025 Nov 14;13(6):e12657. doi: 10.1002/advs.202512657 (PMC12866742; doi:10.1002/advs.202512657)
Supplement: Supplementary file 2 — Supporting Information [file ADVS-13-e12657-s002.zip]

Archive with 1 entries (1 files):
- Supplementary Materials 1-4 for publication.pdf
